# Supplementary material for: FLIM-Based Intracellular and Extracellular pH Measurements Using Genetically Encoded pH Sensor
Source: Biosensors (Basel). 2021 Sep 15;11(9):340. doi: 10.3390/bios11090340 (PMC8468847; doi:10.3390/bios11090340)
Supplement: Supplementary file 1 [file biosensors-11-00340-s001.zip]

Archive with 1 entries (1 files):
- biosensors-1355084-supplementary.pdf
